# Supplementary material for: Polyfunctionalized N-Arylsulfonyl Indoles: Identification of (E)-N-Hydroxy-3-{3-[(5-(3-(piperidin-1-yl)propoxy]-1H-indol-1-yl)sulfonyl]phenyl}acrylamide (MTP150) for the Epigenetic-Based Therapy of Parkinson’s Disease
Source: Int J Mol Sci. 2026 Mar 30;27(7):3135. doi: 10.3390/ijms27073135 (PMC13073873; doi:10.3390/ijms27073135)
Supplement: Supplementary file 1 [file ijms-27-03135-s001.zip]

Archive with 1 entries (1 files):
- ijms-4155078-supplementary.pdf
